# Supplementary material for: Antitumor Effects of Melatonin in Luminal and Triple-Negative Breast Cancer Cells: Metabolic Reprogramming, Redox Regulation, and Cellular Dynamics
Source: Cancers (Basel). 2026 Jun 23;18(13):2031. doi: 10.3390/cancers18132031 (PMC13359952; doi:10.3390/cancers18132031)
Supplement: Supplementary file 1 [file cancers-18-02031-s001.zip]

Archive with 1 entries (1 files):
- cancers-4322971-supplementary.pdf
